# Supplementary material for: The Rare Earth Element Lanthanum (La) Accumulates in Brassica rapa L. and Affects the Plant Metabolism and Mineral Nutrition
Source: Plants (Basel). 2025 Feb 24;14(5):692. doi: 10.3390/plants14050692 (PMC11901600; doi:10.3390/plants14050692)
Supplement: Supplementary file 1 [file plants-14-00692-s001.zip]

Archive with 8 entries (8 files):
- Supplementary Figure S1.pdf
- Supplementary Figure S2.pdf
- Supplementary Figure S3.pdf.jpg
- Supplementary Table S1.pdf
- Supplementary Table S2.pdf
- Supplementary Table S3.pdf
- Supplementary Table S4.pdf
- Supplementary Table S5.pdf
